# Supplementary material for: Combined Therapy with microRNA-Expressing Salmonella and Irradiation in Melanoma
Source: Microorganisms. 2021 Nov 22;9(11):2408. doi: 10.3390/microorganisms9112408 (PMC8621892; doi:10.3390/microorganisms9112408)
Supplement: Supplementary file 1 [file microorganisms-09-02408-s001.zip]

Archive with 1 entries (1 files):
- microorganisms-1440244-supplementary.pdf
